# Supplementary material for: Inhaled Corticosteroids and Risk of Staphylococcus aureus Isolation in Bronchiectasis: A Register-Based Cohort Study
Source: J Clin Med. 2025 Jul 23;14(15):5207. doi: 10.3390/jcm14155207 (PMC12347263; doi:10.3390/jcm14155207)
Supplement: Supplementary file 1 [file jcm-14-05207-s001.zip]

Archive with 1 entries (1 files):
- jcm-3701179-supplementary.pdf
